# Supplementary material for: Protective Effect of Methyl Sulfonyl Methane on the Progression of Age-Induced Bone Loss by Regulating Oxidative Stress-Mediated Bone Resorption
Source: Antioxidants (Basel). 2025 Feb 13;14(2):216. doi: 10.3390/antiox14020216 (PMC11851857; doi:10.3390/antiox14020216)
Supplement: Supplementary file 1 [file antioxidants-14-00216-s001.zip]

Archive with 1 entries (1 files):
- antioxidants-3429637-supplementary.pdf
